# Supplementary material for: Nutritional Profile of the Ethiopian Oilseed Crop Noug (Guizotia abyssinica Cass.): Opportunities for Its Improvement as a Source for Human Nutrition
Source: Foods. 2021 Jul 31;10(8):1778. doi: 10.3390/foods10081778 (PMC8393925; doi:10.3390/foods10081778)
Supplement: Supplementary file 1 [file foods-10-01778-s001.zip]

Archive with 1 entries (1 files):
- foods-1315121-supplementary.pdf
